# Supplementary material for: Decoding the Role of Extracellular Polymeric Substances in Enhancing Nitrogen Removal from High-Ammonia and Low-C/N Wastewater in a Sequencing Batch Packed-Bed Biofilm Reactor
Source: Polymers (Basel). 2023 Mar 17;15(6):1510. doi: 10.3390/polym15061510 (PMC10051956; doi:10.3390/polym15061510)
Supplement: Supplementary file 1 [file polymers-15-01510-s001.zip]

Archive with 1 entries (1 files):
- polymers-2190951-supplementary.pdf
